# Supplementary material for: Genome-Wide Association Study Reveals That PvGUX1_1 Is Associated with Pod Stringlessness in Snap Bean (Phaseolus vulgaris L.)
Source: Biology (Basel). 2022 Apr 18;11(4):611. doi: 10.3390/biology11040611 (PMC9024788; doi:10.3390/biology11040611)
Supplement: Supplementary file 1 [file biology-11-00611-s001.zip]

Archive with 1 entries (1 files):
- biology-1638606-supplementary.pdf
